# Supplementary material for: Volatile Composition and Classification of Paeonia lactiflora Flower Aroma Types and Identification of the Fragrance-Related Genes
Source: Int J Mol Sci. 2023 May 28;24(11):9410. doi: 10.3390/ijms24119410 (PMC10253308; doi:10.3390/ijms24119410)
Supplement: Supplementary file 1 [file ijms-24-09410-s001.zip]

Archive with 1 entries (1 files):
- ijms-2386104-supplementary.pdf
